# Supplementary material for: Improving the robustness of MOLLI T1 maps with a dedicated motion correction algorithm
Source: Sci Rep. 2021 Sep 17;11:18546. doi: 10.1038/s41598-021-97841-z (PMC8448777; doi:10.1038/s41598-021-97841-z)
Supplement: Supplementary file 1 — Supplementary Legends. [file 41598_2021_97841_MOESM1_ESM.txt]

Suppl. figure 1.- Schematic representation of the proposed motion correction algorithm, consisting of one fixed reference iteration over all MOLLI frames, followed by two model-based iterations, where a reference frame for each inversion time is simulated.
